# Supplementary material for: Sporozoite egress from Plasmodium oocysts requires a trimeric NF-Y–like complex
Source: Commun Biol. 2026 Apr 27;9:886. doi: 10.1038/s42003-026-10147-6 (PMC13323700; doi:10.1038/s42003-026-10147-6)
Supplement: Supplementary file 3 — Supplementary data 1 [file 42003_2026_10147_MOESM3_ESM.xlsx]

## Sheet: Foglio1
	oocyst day 10		oocyst day 21		sporozoite sal.gla			ORP3-KO cl 1		ORP3-KO cl2		WT
	13		3		0			midgut 10 days		midgut day 10		midgut day 10
clone BC	5		15		0
	21		1		0			21		3		13
	8		1		0			4		8		9
	15		2		0			31		2		18
	2		5		0			6		11		25
	31		42		0			9		6		7
	1		18		0			2		43		6
	2		6		about 100 sporozoites in one lobe			11		2		12
	17		9		0			19		15		16
	8		5		0			27		3		14
	3		13		0			37		9		8
	4		1		0			7		20		9
	2		11		0			5		5		14
	10		18		0			22		7		37
	11		3		0			10		2		4
	5		6		0			29		17		6
	16		19		0			8		12		2
	1		5		0			3		7		10
								13		6		22
WT	6		0		YES			1		25		27
	14		0		4000/mosquito			21		21		31
	2		0					5		8		16
	19		0					12		19		4
	21		0					4		4		5
	3		0					1		1		1
	26		0					19		3		17
	3		1					27		5		1
	25		0					4		11		2
	8		1
	14		0					ORP3-KO cl 1		ORP3-ko cl2		WT
	9		0					salivary glands 21 days		salivary glands 21 days		salivary glands 21 days
	11		0
	3		0					0		0		1700/mosquito
	2		0					0		0
	7		0					0		0
								0		0
Referring to Figure 2C								0		0
								0		0
								0		50
								0		0
								0		0
								78		0
								0		0
								0		0
								0		0
								0		0
								43		0
								0		0
								0		90
								0		0
								0		0
								0		0
								80		0
								0		0
								0		0
								0		0
								0		0
								0		0
								MIDGUTs 21 days		midguts 21 d
								6		12
								3		1
								11		15
								2		6
								17		41
								5		2
								34		26
								1		8
								18		14
								24		12
								7		19
								18		3
								20		4
								3		1
								24		27
								22		13
								14		17
								3		6
								6		5
								7		11
								2		17
								15		2
								1		12
								16		9

## Sheet: Foglio3
ORP3KO clone BC feeding 1 aprile 2019
		CSP/CAP
day 8		normal CSP staining		day 14	80% smaller
200		6		5
3		0		14
9		0		22
26		2		9
64		1		18
120		1		4
16		3		1
233		4		4
44		0		19
16		2		45
				7
731		19		21
2,6% have normal CSP staining				6
				33
23 aprile 22 days				25
				9
20 mosquitoes midgut and sal glands				11
6000 sporozoites total in midguts and 2 in sal gl sporozoites
