# Supplementary material for: Sporozoite egress from Plasmodium oocysts requires a trimeric NF-Y–like complex
Source: Commun Biol. 2026 Apr 27;9:886. doi: 10.1038/s42003-026-10147-6 (PMC13323700; doi:10.1038/s42003-026-10147-6)
Supplement: Supplementary file 4 — Supplementary data 2 [file 42003_2026_10147_MOESM4_ESM.xlsx]

## Sheet: Foglio1
ORP3KO clone BC feeding
		CSP/CAP
day 8		normal CSP staining		day 14	80% smaller
200		6		5
3		0		14
9		0		22
26		2		9
64		1		18
120		1		4
16		3		1
233		4		4
44		0		19
16		2		45
				7
731		19		21
2,6% have normal CSP staining				6
				33
22 days				25
				9
20 mosquitoes midgut and sal glands				11
6000 sporozoites total in midguts and 2 in sal gl sporozoites
Referring to Figure 5
