# Supplementary material for: Sporozoite egress from Plasmodium oocysts requires a trimeric NF-Y–like complex
Source: Commun Biol. 2026 Apr 27;9:886. doi: 10.1038/s42003-026-10147-6 (PMC13323700; doi:10.1038/s42003-026-10147-6)
Supplement: Supplementary file 5 — Supplementary data 3 [file 42003_2026_10147_MOESM5_ESM.xlsx]

## Sheet: Feuil1
1	1957.72
2	27297.5
1	23788.5
2	10519.6
1	15082.3
2	25959.8
1	3263.08
2	14019.2			CSP measurments from ImageJ
1	4865.62
2	28814.9				Wt sporozoite day14	Wt midgut day 14	Orp1ko day14	Orp2 ko day 14	Orp3 ko day 14
				CSP 54KDa	1957.72	23788.5	15082.3	3263.08	4865.62
				CSPprocessed 44KDa	27297.5	10519.6	25959.8	14019.2	28814.9
					Wt sporozoite day14	Wt midgut day 14	Orp1ko day14	Orp2 ko day 14	Orp3 ko day 14
				CSP +CSP processed	29255.3	34308.1	41042	17282.3	33680.5
					Wt sporozoite day14	Wt midgut day 14	Orp1ko day14	Orp2 ko day 14	Orp3 ko day 14
				CSP 54KDa ratio	0.0717178	0.693379	0.367484	0.188811	0.144464
				CSP processed 44Kda ratio	0.933081	0.306621	0.632516	0.811189	0.855536
1	4960.86
2	49576.5			CSP measurments from ImageJ
1	52879.1
2	24096.8				Wt sporozoite day14	Wt midgut day 14	Orp1ko day14	Orp2 ko day 14	Orp3 ko day 14
1	42544.4			CSP 54KDa	4960.86	52879.1	42544.4	11804.9	12333.8
2	64977.6			CSPprocessed 44KDa	49576.5	24096.8	64977.6	60381.1	77750.5
1	11804.9
2	60381.1
1	12333.8
2	77750.5				Wt sporozoite day14	Wt midgut day 14	Orp1ko day14	Orp2 ko day 14	Orp3 ko day 14
				CSP +CSP processed	54537.3	76975.9	107522	72186	90084.3
					Wt sporozoite day14	Wt midgut day 14	Orp1ko day14	Orp2 ko day 14	Orp3 ko day 14
				CSP 54KDa ratio	0.0909627	0.686957	0.395681	0.163534	0.136914
				CSP processed 44Kda ratio	0.909037	0.313043	0.604319	0.836466	0.863086
1	6156.25			CSP measurments from ImageJ
2	56249.9
1	34265.9				Wt sporozoite day14	Wt midgut day 14	Orp1ko day14	Orp2 ko day 14	Orp3 ko day 14
2	18698			CSP 54KDa	6156.25	34265.9	15007.8	4911.91	6860.64
1	15007.8			CSPprocessed 44KDa	56249.9	18698	23930.2	22678.7	35602
2	23930.2
1	4911.91
2	22678.7				Wt sporozoite day14	Wt midgut day 14	Orp1ko day14	Orp2 ko day 14	Orp3 ko day 14
1	6860.64			CSP +CSP processed	62406.1	52963.9	38938	27590.6	42462.7
2	35602
					Wt sporozoite day14	Wt midgut day 14	Orp1ko day14	Orp2 ko day 14	Orp3 ko day 14
				CSP 54KDa ratio	0.0986481	0.646968	0.385428	0.178028	0.161569
				CSP processed 44Kda ratio	0.901352	0.353032	0.614572	0.821972	0.838431

## Sheet: Feuil2
Referring to Figure 5C
		CSP 54 Kda
		Wt sporozoite day14	Wt midgut day 14	Orp1ko day14	Orp2 ko day 14	Orp3 ko day 14
	Blot 1	0.07	0.69	0.37	0.19	0.14
	Blot2	0.09	0.69	0.4	0.16	0.14
	Blot3	0.1	0.65	0.39	0.18	0.16
	Sum	0.26	2.03	1.16	0.53	0.44
	Average	0.09	0.68	0.39	0.18	0.15
		CSP processed 44 KDa
		Wt sporozoite day14	Wt midgut day 14	Orp1ko day14	Orp2 ko day 14	Orp3 ko day 14
	Blot 1	0.93	0.31	0.63	0.81	0.86
	Blot 2	0.91	0.31	0.6	0.84	0.86
	Blot3	0.9	0.35	0.61	0.82	0.84
	sum	2.74	0.97	1.84	2.47	2.56
	average	0.91	0.32	0.61	0.82	0.85
